# Supplementary material for: Subgenome Dominance in Allotetraploid Actinidia valvata Regulates RNA m6A Modification for Waterlogging Tolerance
Source: Adv Sci (Weinh). 2025 Jun 5;12(32):e03974. doi: 10.1002/advs.202503974 (PMC12407272; doi:10.1002/advs.202503974)
Supplement: Supplementary file 1 — Supplemental Tables [file ADVS-12-e03974-s002.xlsx]

## Sheet: S1
Table S1 Sequencing data produced in this study.
Purpose	Design	Total read pair (#)	Total base (bp)
Genome assembly	MGI paired-end library	922506430	138375964500
	PacBio HiFi long reads	1674708	23557884311
	Hi-C reads	620522700	186156810000
RNA-Seq under waterlogging condition	0d_rep1	33678941	10103682300
	0d_rep2	31105211	9331563300
	0d_rep3	38582657	11574797100
	3d_rep1	36821128	11046338400
	3d_rep2	30862647	9258794100
	3d_rep3	37171856	11151556800
	9d_rep1	37992712	11397813600
	9d_rep2	47160730	14148219000
	9d_rep3	43007243	12902172900
m6A sequencing under waterlogging condition	0d_rep1_IP (m6A-Seq)	22366158	6709847400
	0d_rep2_IP (m6A-Seq)	25766912	7730073600
	0d_rep3_IP (m6A-Seq)	24045739	7213721700
	0d_rep1_input (m6A-Seq)	21861672	6558501600
	0d_rep2_input (m6A-Seq)	25303777	7591133100
	0d_rep3_input (m6A-Seq)	25994037	7798211100
	3d_rep1_IP (m6A-seq)	21179014	6353704200
	3d_rep2_IP (m6A-seq)	21704587	6511376100
	3d_rep3_IP (m6A-seq)	27450650	8235195000
	3d_rep1_input (m6A-seq)	21736669	6521000700
	3d_rep2_input (m6A-seq)	25904900	7771470000
	3d_rep3_input (m6A-seq)	25076379	7522913700
ATAC-Seq of different tissues	Leaf rep1 (ATAC-Seq)	104288285	31286485500
	Leaf rep2 (ATAC-Seq)	105899114	31769734200
	Leaf rep1 (RNA-Seq)	20864405	6259321500
	Leaf rep2 (RNA-Seq)	23485054	7045516200
	Leaf rep3 (RNA-Seq)	23130758	6939227400
	Peel rep1 (ATAC-Seq)	134239833	40271949900
	Peel rep2 (ATAC-Seq)	141198974	42359692200
	Peel rep1 (RNA-Seq)	15372913	4611873900
	Peel rep2 (RNA-Seq)	22409360	6722808000
	Peel rep3 (RNA-Seq)	18419480	5525844000
	Stem rep1 (ATAC-Seq)	84105017	25231505100
	Stem rep2 (ATAC-Seq)	106104035	31831210500
	Stem rep1 (RNA-Seq)	22503997	6751199100
	Stem rep2 (RNA-Seq)	22360017	6708005100
	Stem rep3 (RNA-Seq)	21774809	6532442700
	Pulp rep1 (ATAC-Seq)	91098506	27329551800
	Pulp rep2 (ATAC-Seq)	115999968	34799990400
	Pulp rep1 (RNA-Seq)	22720519	6816155700
	Pulp rep2 (RNA-Seq)	28154047	8446214100
	Pulp rep3 (RNA-Seq)	23092046	6927613800
	Root rep1 (ATAC-Seq)	214648866	64394659800
	Root rep2 (ATAC-Seq)	184045421	55213626300
	Root rep1 (RNA-Seq)	22479328	6743798400
	Root rep2 (RNA-Seq)	23828961	7148688300
	Root rep3 (RNA-Seq)	21204160	6361248000
Bisulfite sequencing	Leaf	208446811	62534043300

## Sheet: S2
Table S2 Statistics of the A. valvata genome assembly.
Statistic	Value
Assembly size (bp)	1363219010
Contig (#)	1877
Contig N50 (bp)	1423115
Max contig length (bp)	12644979
Contig anchored (%)	98.4
Chromosome number	58
Repeat content (%)	47.28
Repeat content in subgenome A (%)	45.5
Repeat content in subgenome B (%)	49.19
Protein coding genes (#)	90251
BUSCO completeness score (genome mode; %)	99.2
BUSCO completeness score (protein mode; %)	96
Size of sub-genome A (bp)	695808867
Size of sub-genome B (bp)	645316903

## Sheet: S3
Table S3 Repeat content in the assembly.
Class	Masked (bp)	Masked (%)
Whole genome
Retroelements	337356646	24.75
LINEs	704542	0.05
LTR elements	336652104	24.7
Copia	137385830	10.08
Gypsy	127366759	9.34
DNA transposons	217018908	15.92
Unclassified	73533971	5.39
Simple repeats	16639970	1.22
Total	644549495	47.28
Subgenome A
Retroelements	158586573	22.79
LINEs	355801	0.05
LTR elements	158230772	22.74
Copia	70115122	10.08
Gypsy	53968472	7.76
DNA transposons	111119583	15.97
Unclassified	38518105	5.54
Simple repeats	8379241	1.2
Total	316603502	45.5
Subgenome B
Retroelements	172782226	26.77
LINEs	328747	0.05
LTR elements	172453479	26.72
Copia	65074989	10.08
Gypsy	70809481	10.97
DNA transposons	102926359	15.95
Unclassified	33874828	5.25
Simple repeats	7865053	1.22
Total	317448466	49.19
